# Supplementary material for: In Silico Drug Repurposing Studies for the Discovery of Novel Salicyl-AMP Ligase (MbtA)Inhibitors
Source: Pathogens. 2023 Dec 9;12(12):1433. doi: 10.3390/pathogens12121433 (PMC10745912; doi:10.3390/pathogens12121433)
Supplement: Supplementary file 1 [file pathogens-12-01433-s001.zip]

Archive with 1 entries (1 files):
- pathogens-2658916-supplementary.pdf
